# Supplementary material for: Q-BioLiP: A Comprehensive Resource for Quaternary Structure-based Protein–ligand Interactions
Source: Genomics Proteomics Bioinformatics. 2024 Jan 4;22(1):qzae001. doi: 10.1093/gpbjnl/qzae001 (PMC11423850; doi:10.1093/gpbjnl/qzae001)
Supplement: qzae001_Supplementary_Data [file qzae001_supplementary_data.zip]

Archive with 7 entries (7 files):
- FigureS1.pdf
- FigureS2.pdf
- FigureS3.pdf
- FigureS4.pdf
- FigureS5.pdf
- FigureS6.pdf
- Supplementary figure caption.docx
